# Supplementary material for: Focus on One Swimming Stroke or Compete in Multiple: How Much Specialization Is Needed to Become a World-Class Female Swimmer?
Source: J Funct Morphol Kinesiol. 2025 Feb 13;10(1):64. doi: 10.3390/jfmk10010064 (PMC11843929; doi:10.3390/jfmk10010064)
Supplement: Supplementary file 1 [file jfmk-10-00064-s001.zip]

Archive with 1 entries (1 files):
- jfmk-3405209-supplementary.pdf
